# Supplementary material for: Design and In Vitro Evaluation of Cross-Linked Poly(HEMA)-Pectin Nano-Composites for Targeted Delivery of Potassium Channel Blockers in Cancer Therapy
Source: Gels. 2025 Dec 24;12(1):13. doi: 10.3390/gels12010013 (PMC12841014; doi:10.3390/gels12010013)
Supplement: Supplementary file 1 [file gels-12-00013-s001.zip]

Archive with 1 entries (1 files):
- gels-4030570-supplementary.pdf
